# Supplementary material for: Conducting Electrospun Nanofibres: Monitoring of Iodine Doping of P3HT through Infrared (IRAV) and Raman (RaAV) Polaron Spectroscopic Features
Source: Nanomaterials (Basel). 2022 Dec 4;12(23):4308. doi: 10.3390/nano12234308 (PMC9739408; doi:10.3390/nano12234308)
Supplement: Supplementary file 1 [file nanomaterials-12-04308-s001.zip]

Archive with 1 entries (1 files):
- nanomaterials-2045332-supplementary.pdf
